# Supplementary material for: Training healthcare professionals to be ready for practice in an era of social distancing: a realist evaluation
Source: Adv Health Sci Educ Theory Pract. 2023 Dec 8;29(4):1265–84. doi: 10.1007/s10459-023-10297-w (PMC11369051; doi:10.1007/s10459-023-10297-w)
Supplement: Supplementary file 2 — (XLSX 60 KB) [file 10459_2023_10297_MOESM2_ESM.xlsx]

## Sheet: Faculty paper 1
	Intervention: What worked in training healthcare professionals to be ready for practice	What didn't work well in training healthcare professionals to be ready for practice	CMOc - explains why it worked or not	Quotes Medicine	Quotes Nursing and Midwifery	Quotes Pharmacy	Quotes Physiotherapy	Quotes Radiography
	Learning clinical skills
1.1	Learning skills theory and watching demonstrations online, then practice in person
	Theory online, practice in person	Theory online, practice in person	C: COVID-19 restrictions meant reduced in-person activity (and for pharmacy students no placements) Intervention: Pre-learning videos and audio recordings for basic skills learning then (shorter than previously) classroom simulated clinical practice and/or simulated practice at home This worked for some skills C: theory-heavy, less complex tasks M: Learning by observation, retention and retrieval…		For theory it’s all online at the moment anyway....And it’s only now we’re starting to have more clinical skills sessions for things like suturing... The downside to learning online is there’s some topics that just can’t be taught well over the computer, one for example was suturing, that was very, very difficult. So instead of having one session where we’re taught how to suture in person, I thin…	We managed to get one day per student, well half day, training, basic clinical skills training. So what that team of clinical practitioners has had to do is get a lot of YouTube clips, simulated stuff, to allow people to get students engaged. You need to practise this beforehand, practise on your family, etc, etc. And then we brought them in for half a day each to do some hands-on clinical stuff.…	They listen to YouTube, and we give them recordings, but I don't think it's quite the same. So even having some patients where maybe they can have a listen, and go, okay, that what cough sounds like or wheeze or something like that. So just actually having not healthy models would be great. Physfac22
1.2	Skills learning moved from classroom to placement
1.2	Skills learning moved from classroom to placement	missing simulated practice	C: Nursing students continued to spend a lot of time on placements but due to COVID-19 had to reduce in-person classes so (Intervention) some skills were allocated to be learned online / by written theory then straight to clinical placement for practice If C: the placement provided practice and feedback M: learning by practicing the technical and communication aspects of the skills M: the persona…		We’ve had workbooks, which is reading up on the clinical skills. Then we’ve had to answer questions, but then we’ve got clinicalskills.net, and that actually shows you step by step how to go through it, and that has been very, very useful, yes. So, it’s kind of the scenario bit of putting it into practice that has been missed a bit, which we are getting a chance to do on placement, but it depends…
1.3	Skills classes in person but socially distanced and no touch rules for demonstration of skills
		staff unable to touch students, social distancing	C: Staff unable to demonstrate on students C: students had to observe from a distance M: (Missing in this context) effective demonstration M: (Missing in this context) hands-on correction M: verbal feedback instead O: Ineffective learning experience - less feedback obtained, less confident in practical skills			The clinical skills, we managed to do some face-to-face things with the older, with the Stage 3, so third year, and fourth year.... But, again, we had to do it in very small groups… They couldn’t touch each other....To the third years we teach asthma inhaler technique, and patient counselling on use of inhalers. And one of the major things is actually about teaching the healthcare professionals f…	To be ready for clinical practice, you need hands-on. You need to understand and feel and be shown things. And unfortunately, that’s the element that they can’t do. ...In the first year, when everything was normal, you’d have a lecturer in. Demonstrating on you. They’d show you at the front. You could ask a question. They could come and correct you. None of that can happen. They’re not even allow…
1.4	Peer examination
1.4.1	Peer examination	Peer examination (always the same peer)	C: Social distancing restrictions C: Systems examination classes in person - peer examination M: to learn techniques O: Worked for medical students learning techniques C: Strict bubbling (pairing) for physiotherapy students M: (missing in this context) learning by seeing a range of different body types O: meant they do not fully understand the subtle variation in anatomy	Examination skills for second-year, we’ve still been getting them to examine on their peers and come to sessions, so I think that’s been adapted in a way that’s pretty much the same as it’s been before, apart from the pre-learning. MedFac11			We were allocated practical partners and we have to stay with them for the rest of the year now. And normally we’d be able to pick our practical partners and we’d get to go with different people each lecture. And you have to get a feel for the different, especially with physio, doing it with different boys and girls and different bodies. Phys11
1.4.2		Peer examination (always the same peer)	C: Strict rule (for physiotherapy) only examine the same peer C: COVID-19 rule - self-isolation for 2 weeks M: (Missing in this context) learning by doing O: Students' learning was impacted whether they or partner were isolating				The limitations of the whole COVID situation meant that if you had people off, the students who were there were disadvantaged in the same way as students who were isolating were disadvantaged. The students who were there could watch, and they could practise to a certain extent, but they still couldn’t practise fully if their bubble was not available at that time. PhysFac33
1.4.3	skills practice at home	skills practice at home	Intervention: students encouraged to practice skills at home C: living with other students (or not) M: repetitive clinical practice and feedback (or not) O: Hone technique and confidence about competence and getting through assessments (or not) C: if the students had not already had (classroom) corrective feedback on a first attempt M: (missing in this context) corrective feedback O: Therefore di…	My housemate, who's also a medical student in the same year, and I, we've organised every week to practice a different examination together. That we hadn't previously been doing just because we feel that we need the extra practice really before our OSCEs this year. That's something new that we've organised. guess, it's within the school of medicine, but they gave us an optional opportunity to sub…	And I tried something called Flipgrid, and uploaded a video of me doing something at home. And asked them to do bandaging at home it was. I bandaged my daughter, and said to them it’s something that they could just have fun at home and practicing. That fell flat. People didn’t feel confident doing it themselves at home. It just didn’t work..... You need someone to stand over you and say, no, you …		It’s hard virtually to get much hands-on experience really. I think for some students they do live together, and they do share accommodation, and things like that. Whereas for a lot of us or especially some of the older students like myself and some of my friends, we don’t live all together, so we can’t practice on each other. Obviously I’ve got the opportunity to practice on family, but then you…
1.5	Smaller skills groups
1.5.1	smaller skills groups		C: Social distancing requirements due to COVID-19 Intervention: smaller skills groups C: more opportunity to be hands-on in classes M: Repetitive practice and more focused feedback O: Increased confidence and feelings of preparedness	Our skills sessions have actually been excellent this year. And this is the only thing that has really benefitted from COVID, because previously we would get taught skills in a group of 25 to 30 students, and now we’re taught skills in groups of six because of social distancing . So we literally get one-to-one teaching on how to put in a cannula or do catheterisation, or NG tubes. And so because …	Yesterday we went in and we did wound care. And it was in a smaller group, which is brilliant. I think there was about ten of us, maybe 15. And somebody explained the theory behind wounds. And how you dress a wound, and then we got to practice that. So, I enjoy the skills lab, because you get to see the lecturers. And you get to ask them questions, that maybe you’ve been waiting to ask about diff…			With COVID the groups for practising with the lecturers was reduced even more. So I think we went from ten to four people per group, which was amazing. So you get more hands-on, more one-to-one experience. That was great. Rad31
1.5.2		smaller groups	C: Smaller groups so sessions run more times and C: hygiene/cleaning requirements M: extra work for tutors O: Pressure/exhaustion of tutors	It makes more work for clinicians and teachers, because we have to put on more sessions and we have to wipe down between sessions, and that gets rather tedious and exhausting MedFac31	We found that the small groups helped to focus the teaching. And we got a lot of good feedback from the students that they felt they learnt well in that environment. So, that's something that we want to try and retain. One of the things is obviously, it puts more pressure. You need more facilitators and more rooms. But we need to plan that way this year anyway because you never know if things are…
1.6	Consultation skills classes moved online
1.6.1	Online practice of verbal skills		Intervention: Online communication skills classes C: observers instructed to have cameras off during roleplay C: students with different levels of confidence M: able to do effective simulated handovers, able to imagine a patient consultation is one-to-one O: Worked well including for the less confident. Preparedness to do handovers, to consult with patients	I think I feel as prepared as I would have if they were face-to-face. Some of the sessions that we had for instance so we had an SBAR session where we basically got taught how to do effective handovers, and we were able to do that adequately over Teams. So yes, I don’t think the online teaching has affected how prepared I feel. Med 52 Some of our teaching they ask us to have our cameras off when …		Towards the end of the pharmacy practice sessions, we had two sessions where we had a group of tutors, all pharmacists. And we would book one-to-ones with the students. And we would be the patient. You had some students who were fine, who were confident. But again you had others that were scared, and more nervous, about speaking to people. PharmFac54 for our professional skills workshops.... what…
1.6.2	Sensitive consultations simulated in person	Sensitive consultations simulated remotely	COVID-19 risk for Simulated Patients C: discussing sensitive topics (eg resuscitation decisions) via video link M: Simulated Practice – first time O: really useful to have the first experience, (feeling prepared for the real thing) O: BUT Online didn’t feel quite authentic	We had palliative care teaching as well, which was really good.... I think I struggled with this being online to be honest..... I found that it was really useful in terms of having the opportunity to just go through DNARs and the sensitive stuff first in simulation. But doing that conversation through a screen is just not the best. I mean if you can imagine when you have a conversation that’s so …
1.7	High-fidelity (authentic) simulation
1.7.1	Learning clinical skills in simulation in person		Intervention: Learning clinical skills in simulation in person C: High fidelity sim Xray facility, SIM man, Simulated on-call M: Authentic experience and practice M: learning from feedback M: learning decision-making O: Juniors are more prepared for placements. Seniors are more prepared to take responsibility	Is there anything that you feel has been beneficial to help you get ready for clinical practice? IE I think all of the face to face things we’ve had have been really, really good....We’ve done like two sessions with SimMan, and that has been really, really useful. So, they’ll make him acutely unwell and you’ve got to diagnose. And it’s quite good, the way they set it up, because although you may …				I think that definitely, for (University), bringing the students in, so they can get their hands on X-ray equipment, they can start to understand some of the intricacies of producing radiation, and the health and safety. ....our clinical colleagues said… those who did it online just didn’t have a clue when they came in....... Our (simulated) X-ray facility is clinical grade, therefore when they g…
1.7.2	Online simulated workplace	Online simulated workplace	Intervention: virtual reality simulators C: Pharmacy students getting no other patient contact C: Medical students getting in person SIM and real patient contact M: not wholly authentic practice M: corrective feedback O: Appreciated by pharmacy students. Less educational than in person SIM for medical students but good to reinforce learning C: for radiography students staff can share screen onlin…	We have something called the Oxford Medical Simulator, where it’s like a virtual reality simulator where you do run these A to E scenarios, and that was a little bit to bolster our learning, so that was introduced this year. So that’s good because you’re able to practice those A to E, those steps, but it’s not the same as doing it in-person with either a person or a simulator mannequin.... (The i…		One of our lecturers made a virtual patient that we could practise with.... You go through a virtual consultation with them. It’s like artificial intelligence and you’re responding to what they’re saying, and at the end they give you feedback on whether your consultation was good. Did you get all the information you could out of the patient? Did you ask good questions, did you ask questions that …		One of the things that was good with Teams was this simulator idea, I can give the students control of my screen. So, I could show on the simulator, I’ll set up something for a chest X-ray, but I could just say, right… C, you take control of my screen now, and show everybody how you’d set up for a chest X-ray.... I thought that worked really well. Because the other option I suppose, is, can we bo…
1.7.3		Simulation to replace practical placement experience	Intervention: Simulation as clinical preparation C: Simulated workplace is quiet. C: Actual workplace distractions such as noise and pressures M: shock when exposed to reality O: Junior students may be partly prepared for placements by simulation but not completely. Pharmacy and physiotherapy students who missed placements will need more support in their first jobs to find their feet			When they go into practice, you find that it’s a very, very steep learning curve that foundation year. That they almost spend the first three months in a state of shock… For example when we do the pharmacy practice sessions, if they’re talking to me as a patient, and they’re counselling me, it’s silent, it’s lovely. There are no phones ringing. There are no babies crying. There’s nobody coming to…		The sights and sounds and smells even, that you get, are all things that you can't get on a simulator RadFac11
1.8	Reduced or absent skills practice
1.8.1		Not permitted into simulation suite.	Intervention: Pharmacy students were not allowed into the simulation suite. There were limited online alternative options to address clinical preparedness in lieu of in person simulation or actual placements despite staff devoting a lot of time to planning and thinking: C: Staff who worked clinically used role playing & BNF M: to practise communication and dispensing M: acted as role models O: pr…			We would normally have students coming in to our clinical skills suite and dispensary, and they would be practically labelling prescriptions, and picking prescriptions off shelves. So, we could still teach them using the BNF to clinically check a prescription, we could do role-play with them so that they could communicate with the prescriber, we could do role-play so that they could counsel patie…
1.8.2		Reduced in person skills practice (some courses)	C: COVID-19 rules restricting in person teaching for universities, some courses more than others C: For students who got less classroom skills preparation for placement M: (Missing in this context) skills practice reinforcement and feedback O: feeling less prepared for placement		When I went to my second year...I was expected to be at that level of the second-year student, which I wasn’t. It’s more the practical skills.... You can’t know everything, just because you’ve learnt it in theory. I feel like you have to do it, practically, a few times, so that you can see that you can actually do it. Going there, they’ll be expecting you, yes, you can actually do the assessment,…	I think the one disadvantage I would say is an over delivery of information because, for example, stage three, we went through all the basic clinical skills like BP, oxygen saturations, using a stethoscope. And then the respiratory examinations, the eyes and ears. All of that in a three-hour window. PharmFac43 But I think the reinforcement thing is especially important for the practice sessions, …	We were trying to cover topics in half the time. So, the first years didn’t get as much hands on experience .... The second years didn’t get as much time to practise handling techniques. So, we did our best. The content was still covered.... The time they had allocated for that skills and knowledge to be assimilated was more limited, because of the fact that we were in smaller groups and we had t…
1.8.3		Practical classes run short-staffed	C: If tutors were self-isolating/home schooling/unwell, sessions ran but understaffed, some sessions cancelled M: (reduced in this context) supportive instruction and feedback O: students less well prepared in the practical skills they did learn O: gaps in the set of skills learned				And then this semester, we should’ve been back in for practical, which we were allowed, but we often got lecturers off because they might’ve been in contact, or they’re not well, or they’re having to isolate, family reasons, or they’re homeschooling their children and can’t come in. So, instead of having one lecturer in the practical room, we often had one lecturer running around four practical r…
1.8.4		reduced skills practice on placement	C: Senior physiotherapy and pharmacy students were not getting placement clinical skills practice, also (some) mental health and learning disability nurses C: professional requirements are the same as ever M: learning skills in theory but M: (lacking in this context) practice of clinical skills M: (lacking in this context) discussion opportunities O: proficiencies not getting signed off O: reduce…		We have been given quite a bit of theory to do on the clinical skills side, which has been great.....But we’re all a little worried to become registered nurses next year because of the lack of interaction , really, and putting the theory with the clinical skills together, which we’ve not really had the chance to do.....I think, for the proficiencies, certainly, that we have to get covered....epec…	Our students will still have had all of the underpinning clinical teaching that they would have had anyway. It’s just they won’t have that… the chance to implement the learning in a real-life situation. PharmFac22	So there have been a lot of changes, obviously they can’t be helped, and we’ve all just had to adapt to it with lectures being online, I think I’ve been in once since September. So it’s definitely hard I think as a student especially in third-year where you’d hope to see all your learning come together in that third year to really shape you into the clinician you’re going to go out to be. And the…
1.8.5	remediation of missed skills classes	remediation of missed skills classes	C: COVID-19 disruption of learning - this was an issue especially for vulnerable students Intervention: remedial classes laid on C: If the remediation was flexible with student choice of skills to practice permitted M: student practiced missing skills adequately supported O: effective and efficient session C: If remediation was at the end of the academic year M: Skills were learned but not able t…	I missed a skill session for NG tubes before summer last year. I haven't heard when that will be rescheduled. I do feel on the back foot with that, because other students who have done that given simulation can now practice it on the wards if the opportunity arises. There are a couple of things that I feel if the pandemic didn't happen, then I would be more prepared. But there are plans to remedi…			Wherever we could....we tried to do catch up sessions for individual students who had been off and for the cohort as well. Certainly before their exams, but where we could, we tried to get something in partway through, so that the students had an opportunity to ruck up. And if they let us know in advance what they wanted to practise, we could make sure we tailored it for that practice, so that th…
2	Placements
2.1	Efforts made by programme leads to fill gaps in the clinical experience required by regulatory bodies
2.1.1		Regulatory requirements for qualification unchanged, but remediation measures unable to compensate for lost placement time.	C: COVID-19 first lockdown - A significant loss of placement exposure for some students before remediation started M: (reduced in this context) clinical experiences M: Stress O: Not fully remediated and O: Later modules will be affected		The only thing that, again, I’ve felt under pressure, is this this hours thing, trying to get these hours in. They did say, if you can do extra hours in the placement, then please do so. You can work up to 48 hours a week. ... I’m going to struggle probably to get them in, because of COVID. So, it is that pressure that you’re not actually fulfilling the requirements of the course.....I think the …			We’ve had feedback from our providers to say that they feel like they’ve not been as prepared, hands-on-wise, or practicing certain assessment or treatment techniques, so that educators have felt they’ve had to give a lot more teaching in the clinical environment. RadFac31
2.1.2	Remediation	Extra placements in holiday time	In the context of professional body requirement to complete clinical hours and clinical assessments in each year, nursing, medicine and radiography schools planned remedial placements where there had been missed placements or missed clinical activities due to COVID-19. Topic-based remediation (for medical students) was easier to provide than hours-based remediation (for nurses). C: medical studen…	I was meant to have an anaesthetics week during this second wave, but obviously elective theatres were mostly cancelled, and we got redeployed to ITU to be proning teams. So I haven’t got that airway management under my belt yet, which is something that I’m supposed to be remediating later on in the year when things have calmed down a little bit, in about three or four weeks’ time....Right at the…	So, when they were on deployment, obviously you don’t always work the hours that you would be working as a student. So, we’ve had to, for this year, include an extra placement in their third year, to ensure that they’ve covered… And I think we’ve managed to do that really well. So, from a professional perspective, I think the NMC will be happy with most courses. MidFac11 We made up some of it ove…			What they did was extend ... change shift patterns. So some would work on a morning and evening, ... no other students there, so it’s my one-on-one time to get these assessments. That was one of the adjustments made. Rad32
2.2	Placements were still expected to provide the required clinical experience despite COVID-19
2.2.1	The right sort of placement for student clinical experience (not all get these)		C: Where placements were maintained (not all were comparable) M: provides a variety of opportunities for skill practice O: clinically prepared	I think we have maintained the learning in our clinical environment very strongly. And I think that’s been borne out by the feedback we've had of the students who… When we had our site visit here at UHNM, told the panel that they felt that their education this year had not been affected by COVID, it was like pre-COVID. Plainly, obviously, there are some differences, but the general feeling was th…	My last practice area was a care of the elderly ward, and there's not a lot I didn’t see there. There's an aim to get, you’ve got 29 proficiencies, aim to get 14 to 15 of them signed off. I got all 29 signed off because it is such a versatile ward that there's nothing that you don’t do on there . NA12			I would say radiography have probably been less impacted, because they obviously work in radiography departments. We were a bit less inhibited, as in they don’t actually have to go on respiratory wards and things like that. So, we had less restrictions. So, they would have hopefully have got the competencies they needed. RadFac31
2.2.2		Missed placement experience is patchy and not always remediated	C: COVID-19 disruption of placement allocations causing rapid change and lack of predictability C: Regulatory body requirements unchanged C: Some courses not permitted to send students on placements (pharmacy and physiotherapy) M: missing clinical experience and assessment opportunities O: lack of confidence in using their knowledge O: some will require remediation (possibly some after qualificat…	Since the pandemic started, I was in third year when it affected my studies. We were sent home before our last block, so I missed my surgery block. It means that this year then, there's been more pressure to catch up on that block specifically. And given that everyone has a different rotation of blocks, we will miss something different, so the playing field is not really level when it comes to ca…	There’s some people who’ve had barely any intra-partum experience, so they haven’t had any experience on the birth centre or delivery suite, the consultant unit, in comparison to others that have had several blocks on those placements ....and they won’t be prepared when they’re actually qualified, really.... And also, it’s difficult because we’re behind on assessed placements, so for example, by …	We are getting a lot of feedback now from stakeholders, employers particularly, about preparedness for practice. In that our students theoretically are very, very well-prepared, but practically have little confidence. PharmFac11	The placement at the start of my third year got completely cancelled, which was meant to be a six-week placement. And we did an online-based placement only. And then people who didn’t have the (online) one, they did phone call-type placements. And then my second placement was oncology and, again, during COVID that got cut short due to the whole thing around students having to self-isolate around …	(Radiography) students were given the opportunity to self-source, because it may be that they were stuck down south, if it was lockdown and you weren't meant to be travelling between zones and things. And they could actually self-source a local hospital that wasn’t one of our bases that was more than happy to have them. So, we introduced a new process, did a risk assessment, things like that, and…
2.2.3		First year nurses 100% theory instead of 50% placement	C: pandemic: (junior) students working from home Intervention: first year nursing students pulled from placements which had previously filled 50% of their learning time C: Some students wished to help M: Disappointed to be sent away O: Not able to be involved C: Some feared COVID-19 M: relief at being sent away O: COVID-19 safe O: But the change in learning style made it harder when they went back		Well, initially, it was a shock, wasn't it, that we all were told to go to work at home, and what a situation we were faced with. And then, all the Year 1 students came back to theory, a 100%, for our first year. So, they were pulled from placements altogether, which some of them were quite dismayed about. I could imagine there was some relief. Quite a mixture of emotions, really. There were some…
2.3	Students made useful in the workforce (when on placement and also by encouraging deployment and volunteering)
2.3.1	Students doing tasks of the graduate healthcare professional while on placement		C: the duties expected of the graduate (unchanged in the pandemic) and the need for graduates to be work-ready in the pandemic Intervention: Final year students allocated to work with the healthcare team: medical assistantship placements, patient care on nursing placements, extended placements M: doing the tasks of the healthcare professional (rehearsal) M: becoming part of the team M: theory put…	In terms of getting ready for F1, we do a few weeks on a medical ward and then on a surgical ward as well. And that’s really useful, because we’ll do discharge summaries. We’ll go and write your chart or work with the other healthcare professionals on the ward and stuff. And that’s really good in terms of getting ready for next year.... A&E and AMU are really good, knowledge-wise, because you act…	In terms of practice, in a sense, we’ve seen that COVID-19 was good, because obviously, it was not good at all and it still isn’t good. But for third year students, we were put into a very extended placement (deployment). So.... we’ve basically just had four or five months in the area we’re going to be qualified as. So, if anything, I take it as a positive because now we’re fully prepared for the…
2.3.2	Students doing tasks of the graduate healthcare professional while on placement	Students helping out unsupported	C: the pandemic caused staff sickness M: increased pressure on students M: students were able to experience practice relatively unsupervised (our interpretation) M: a transition took place in their way of thinking - getting the task done (taking responsibility) O: students perceived this as challenging as they were depended upon, sometimes to a point which extended beyond the boundaries of an unq…					By this point, a lot of staff were ill. Those that weren’t ill were sort of having to make up for that, were working longer hours, they were just being burnt out essentially. And I think a lot of the pressure to help the keep service flowing, when COVID was coming to an end .... So I think me and my colleagues found.... that you were heavily leant on. But it did make us grow very quickly, as prof…
2.3.3	Deployment and volunteering encouraged
	Senior nursing students deployed; physiotherapy and pharmacy students doing bank work or volunteering, medical students doing medical assistant jobs	Not able to be deployed/ volunteer	C: Those students who did healthcare jobs M: gain exposure M: and are given responsibility as healthcare team members O: they feel confident O: and earn money O: and satisfy training requirements O: and support the health service Those who didn't (vulnerable, having caring responsibilities, lacking opportunity): C: Those students who couldn't be deployed or volunteer M: (lacking in this context) …	I do also work as a medical assistant (in A&E), which is paid, where you get to do bloods, cannulation, ECGs, loads of different clinical skills. And it's definitely enhanced my confidence and my ability in those skills. I don't know whether I would have been as good without the job. But I have noticed that on the wards, if you did want to be proactive and get involved with skills, there are plen…	For third year nursing students we had a choice of three options. Option A, which was extended placement now, you’re not doing theory, you’re going into your placement until you finish your course with the expectation of finishing your dissertation and submitting it. Option B, which was no placement, you are simply doing theory now until the end of your course. So, if you got an Option B student …	We tend to ask students to self-select community placements, so they have that opportunity, and we make them arrange them for themselves. So, what that allows us to do in the community is it allows us to give credit to students who may have part-time jobs working in a Boots or a Rowlands, or somewhere like that, so they can use that. They have quite a didactic workbook to fill in, which will have…	We did notice that a lot of students were working in hospitals during COVID, as bank or volunteering, so they would have got their experience that way....But if anyone hasn’t been doing anything additional to help gain extra confidence in that area, if they haven’t had a specific placement in some of the core skills, then yes, it might feel a little bit daunting for them in their first job. PhysF…
2.3.4		Students helping	C: Need for students to help during the pandemic C: the need to still gain proficiencies to qualify M: having to study (competing with) M: responsibility - helping in the pandemic O: less easy to gain all required proficiencies		I suppose there's a positive side and there's always a flip side as well. And there were concerns about ensuring that students were still able to gain their proficiencies and do all they needed to do in order to get onto the register.... Still trying to maintain that learning environment for them that they needed in order to progress, as well as helping out. MidFac26
2.4	Alterations to placement activities due to COVID-19
2.4.1	Introduction to placements		Intervention: Induction to the placement environment C: the clinical workplace is unfamiliar to new students especially since social distancing and PPE introduced C: COVID-19 risk – some anxious students M: familiarisation discussion/reading M: role modelling O: students better prepared for placements O: motivation for workplace learning		(To be prepared for my first placement I) read up on all the materials that they gave us. I read up on everything and made sure I’d got everything ready, personal stuff, made sure I knew simple things like how to wash the uniform and the campus dryers and stuff. Really simple things like how long is it going to take to get down to placement, what time I need to wake up and all that. It was just p…		One thing we've added in after COVID was I do a session for students who are going out on their first ever placement. So, a familiarisation to clinical placement. So, what do you expect when you walk in through the door? You'll be expected to put a mask on, you're expected to change your clothes. Because a lot of students were naturally very anxious about going to a hospital with COVID. So that w…
2.4.2	Theory of clinical practice taught Y1 applied in placements Y2	Theoretical learning about clinical practice	C: For students who have no prior clinical exposure Intervention: Theory of clinical practice taught in Y1 and applied in placements Y2 C: For students who have no prior clinical exposure M: 'clicks' (making sense of theoretical learning) when they meet patients face to face O: learning now has meaning				We managed to get all of our students out on placement (after the first lockdown), and the feedback from the educators was very positive. The first year cohort were the ones that were most significantly disadvantaged, I think certainly in terms of their normal anatomy and physiology and their basic skills. So, the students took what we’d given them and managed to translate it into the clinical en…
2.4.3	Authentic clinical activity (with COVID-19) on placement		C: Placements were different than pre-COVID-19 - realities of NHS in COVID-19 pandemic "people are stressed and people are worried, and people are understaffed and overworked" M: students experience the realities of the health service O: they are better prepared for working in the real world	I think one of the main positives from a practical point of view is, being a student in this time and having exposure to the NHS and health services during this time, is an eyeopener. And it’s probably a really good thing to see, and a really good way to learn how things work, how quickly the service and the trust can respond to issues that change and evolve. And also, on an interpersonal level, …	I think they are prepared if they’ve been doing placements and then they are prepared for practice. But there’s still a lot of learning perhaps. And they’ve learned lots from the pandemic. There’s more that they’ve done in that time that they wouldn’t have had the opportunity before to deal with such a difficult situation, and changing the way of working, remote consultations. And they’ve learned…		Because you’re doing the job, aren’t you? You are there as a physiotherapist. I was not being paid for it. And you’ve got somebody to protect you when you don’t know what you’re doing. So, yes, (placements) are the best way to prepare you. And even with the situation that we’re in now, and the restrictions and how it’s very different, that’s perfect, because if that’s what the working world is li…
2.4.4	Social distancing	Social distancing	C: Social distancing rules for students (2m distance) so reduced student numbers and duration on placements C: Hospital rules only one visitor per patient M: limited experience and exposure O: limited student experience of each area before qualifying	Because of the social distancing, they've had to reduce the number of students in a session at any one time, and I've actually found it beneficial, because they can have more one-to-one, three-to-one sessions instead of eight people and one tutor. So I find I've actually learned a lot more Med42 One particular thing I can think of is paediatric teaching for third-year students, so what used to ha…	Social distancing within placement itself affects us as well really. So for example, we went to the free birthing unit. We weren’t really able to get much experience in anything because the room sizes weren’t big enough to allow the woman, the partner, the qualified health professional, and us in as well. So although we are actually out there doing placement, it’s not necessarily to the quality i…			The only issue was not enough time. I was at one trust, it was obstetrics, so they did scanning for babies, I was there for half a day. And that in three years I’ve experienced half a day of obstetrics Rad32
2.4.5		Placements case mix	C: the lockdown reduced the number of patients entering hospital via emergency portals and changed the inpatient case mix C: Community placements also reduced patient mix M: students were on placement but had less exposure to normal clinical care O: impacted their opportunities for development/assessment	Some days when we go in, so I would go into A&E on a Friday night, and there just wouldn't be patients to see, or they'd say, we literally have nothing for you. So they said, you could stay for another hour, and maybe more patients will come in, or there might be nothing....it depends on the ward as well. So obviously, the COVID wards were really busy and the respiratory wards, but then I found t…	I was on a child placement, and obviously they weren’t allowed many there because of the COVID. And also, a lot of people with learning disabilities won’t have the COVID tests and things, so you’ve then got that, and you’ve got to keep everybody safe. So, yes, I don’t think we’ve been able… Well, we haven’t been able to go into schools and things, which I would’ve been able to do normally on the …			We didn’t see as many everyday cases come through, so that definitely did reduce your exposure….We did feel like we were sort of sitting around a lot, and our entire caseload was COVID chest, chest, chest. Rad31
2.4.6		Community placements	C: Community-based health services went remote where possible C: COVID-19 clinical placements were remote, home visits generally barred to students M: (missing) students learn from patient contact M: lack of skill practice if they didn't get hospital placements O: Lack of confidence O: Impact on skill set for those who didn't get hospital placements		And it’s generally mental health students that their services had gone online. So, they’d been just stuck in a room really doing this, and the social skills that they should have been developing on placement, and the interacting with patients, and working out how to manage different things, they just didn’t have that confidence at all. There was a massive difference between the students who’d bee…
2.4.7	Reduced supervision because staff were under strain providing clinical care
	Self-directed placement learning	Reduced supervision	C: COVID-19 pandemic - staff in hospital busy and flustered sometimes M: reduced clinical supervision/feedback O: affects learning experience but students acknowledged that this is part of the nature of the role and being able to adapt to that environment is part of training.	My experience is we tend to be just left to our own devices, which is intimidating and difficult to begin with, but ultimately, probably quite a good thing . Med31	And if it’s really busy and they’ve not really got time to help, you’ve got to understand that it’s a hospital, or wherever you’re working, that everyone’s under stress, so you’ve just got to be adaptable….They’re a bit easier as well because they know it’s a weird situation, and even they get flustered sometimes, so I found they’re nice to us. NC14
2.4.8	Reduced availability of supervisors for WBA
2.4.8		Harder to get Workplace based assessments	C: Workplace based assessments (mandatory) C: Assessors are busy C: Assessors working remotely or C: students restricted to one supervisor M: Students are anxiously assessment-focused on placements M: Learning in clinical spaces is a two-way thing (Polite engagement - Team feels positive) O: May get the Workplace-based assessments C: Student is not presented opportunities on a plate C: Shy or awk…	I think their time on the ward has been somewhat more restricted than usual, although probably not hugely. And it’s depended on the different blocks that they’ve been on. It’s interesting because there’s always a huge spread. So things like the workplace-based assessments, some students have got absolutely loads of them, and some students struggled to get the six minimum that we asked them to do,…	Some of the people, they’ve left the placement and realised some of the things, they’ve not been signed....It’s a bit difficult, but we’ve learnt through that, that needs to be signed and completed, before you leave....people are so busy, and they are working from home. It’s not like you can just ring the office, you can just walk in, are you all right to sign this for me? You all right to do thi…			(We had) to remain with one radiographer rather than going here and there wherever we feel like, or with any radiographer. That was obviously a safety precaution due to COVID. But that definitely did have an impact on clinical, because obviously Third Year, you’re trying to get as much experience as possible, you want to go to exam Rad32
2.4.9	Bedside teaching affected
2.4.9		Bedside teaching and clinical supervision cut	C: Pressures on the ward - less availability of staff Intervention: Less bedside teaching timetabled M: Having to learn independently but lacking teaching, guidance and feedback. O: Negative impact on learning outcomes - noticed by doctors on the rare occasions when observing and providing feedback. (Implication - for others wrong technique may go uncorrected)	We also find that a lot of the doctors don’t have a lot of time for us on the wards. Some of them do, and that’s absolutely excellent, and when you find those doctors you literally cherish that moment. But we’ve had many times where we’ve walked on to the wards and just been totally blanked, or just told I don’t have time you’ll have to just, I don’t know, do what you want and then whatever....I …
2.4.10	Remote consulting on placements
	Remote consulting	Remote consulting	C: GP, physiotherapy, community mental health and pharmacy consulting was conducted remotely where possible, unless it was essential to examine the patient C: a sudden transition for healthcare professionals and their students to new remote consulting IT systems M: learning by being thrown in at the deep end M: Education to alter expectations M: learning by doing (thorough histories by phone) (us…	My GP placement was very altered by COVID. So pretty much every single consultation that I did was over the phone, and I pretty much only saw patients when I had to examine their ears or do two week wait examinations. So yes, pretty much every day I was just on the phone all day.....So one positive that I would say that it has had is with the telephone consultation you have to be much more thorou…	What we’ve been doing, even talking to the patients, because we’ve not been allowed to do that, face-to-face, before this. We’ve been doing that on screen, and the NHS, they’ve got this Attend Anywhere. So, you can actually communicate, you can actually book the appointment with the patient, and just call them, using that Attend Anywhere link from the NHS. You can actually chat with them, when th…	But we managed to alter it and make it relevant to primary care practice when it came to asthma management, from a pharmacist perspective. So, about doing annual asthma reviews remotely..... For example when (patients are) working and can’t get in or can’t have half a day off to try and get into a surgery ..... Not every patient, even before the pandemic, could come out of the house. So they need…	Our professional body for physio, they’re very much promoting that. They’re saying, now, that you don’t have to be hands-on, and wide, diverse range of opportunities. And we had to educate the students a lot on expectations, because a student’s expectation is clinical, hands-on skill, and we’re like, okay, but a physio is more than that. You could be a leader. You could be doing teleconsultations…
2.5	Virtual placements
2.5.1	Virtual placement		C: COVID-19 risk and remote students Intervention: Virtual placement M: Simulated clinical decision-making practice M: Exposure to clinical scenarios M: (lacking in this context) hands-on nature of real practice O: Junior students are better prepared for placement practice of those topics which have been covered O: Only partial preparation. Senior students are lacking hands-on skills - pharmacy, …	In paediatrics they completely refuse to do all bedside teaching and turned it online. So three lots of one hour sessions with a consultant through Teams.... and in terms of the teaching all they did was talk through how to examine a patient. Which is no different to, if I was to watch a video online about how to examine a patient and actually learn about examining a child and got absolutely no e…		We have a lot of professional skills lectures a week and they really do go in depth. And we’ve had virtual placements as well where we actually have a placement with a pharmacist and discussed different types of things you’d find in a pharmacy like controlled drugs and how to record near misses and dispensing errors. It’s actually really useful when we do those because it takes off the pressure. …	We do paper case studies but to a student who's never seen a patient with COPD before they cannot visualise that patient. Working really hard, this big barrel chest. They can't see it….patients coming in and talking about their experiences and what they've been through. PhysFac11 Now we’re starting placement on Monday in a hospital as my final placement as a student. Its' so daunting because I’ve…	50% of the cohort went out on placement. The other 50%, we had to develop an in-house placement module, so we did that with the help of educators, so educators who might have been redeployed or working at home because of their own situation, academic staff. So, they would supervise a group of students, and we would try and mimic a placement the best we could, with case studies, project work. It w…
2.5.2		Virtual (online) placements	C: Some students not permitted in the clinical workplace when COVID-19 risk was high Intervention: Virtual placements C: Students are not working closely with clinical supervisors in clinical practice M: Tutor misses noticing how students work in a clinical setting O: Students who are struggling go undetected and don't get help			(Previously on placement) if there were a few students like that who have a total mismatch between the knowledge and application, we would pull them to the side and say, look, you’re struggling today. What can we do to support you? What can we do to help you? And we would identify those students quite early on.... Online students would say, we’ve got our cameras off because my broadband’s not ver…
2.6	Support for student wellbeing on placement
2.6.1	University support services	Insufficient support for students during the COVID-19 pandemic	C: Exposure at work and in the family to people very ill and dying with COVID-19 C: Students having to wear full PPE Intervention: support offered from student welfare (by email) and by supervising tutors C: the university process for absence/extenuating circumstances perceived not to apply to the challenges faced C: peer support M: exposure was traumatizing for some students M: Students worked t…	I lost a family member to COVID last year, so for instance when I had my intensive care rotation there was a patient that I found really upsetting, I found that difficult to deal with. I had a lot of bereavements that year. So it’s something that I’ve been having to work through this year alongside my studies, and that I’ve had help with, so when I was recently back on ITU again I didn’t find tha…	It’s been a big issue, really, mental health. So, after you’ve been in clinic ....I’ve been ready to rant and rave and pick up the phone and just rant to my colleague, and she’ll be there, just to listen to what I’ve got to say. NMH24	Part of being ready for practice, and part of facing the public, and knowing how to implement the knowledge that you have gained and the skills, part of that is confidence. And part of that is feeling yes I’m okay about this, not just academically but also mentally. If you’re not going to address the mental side of students then how are you going to address implementing their skills base? I’m not…	I wouldn’t say I’m necessarily scared in a sense of COVID. Luckily where I’m going in (City) at the DGH, my Aunty does work there. And she was in ICU working, and luckily we’ve actually got no new cases there. I think they’re now down as blue cases, the people that have had it for longer than six weeks that have now ended up with a secondary complication due to COVID. So the actual working with C…	I lost friends and family during COVID, which was really challenging. But .... I think there was no in-built mechanism in place to take you out of that whirlwind. It was, you do this, or if you don’t ... you have to supply evidence. But especially when it comes to mental illness there were days when I’d be so tired, there’s nothing, you can’t submit medical evidence there’s nothing other than you…
2.6.2	Provision of COVID-19 testing and vaccine reduced fear		C: Early pandemic risk of COVID-19 transmission C: For students with elderly family members at home/students with caring responsibilities, ethnic minorities/more vulnerable groups M: fear and anxiety and uncertainty, helplessness, fear of transmitting COVID-19 was greater for them O: some opted not to attend placements when permitted initially C: Later in the pandemic, information and availabilit…	I think it was a consideration because I’ve got an almost elderly dad. But my dad is a GP and he carried on working and he was quite keen to carry on working all the same and his practice was still seeing patients. So, I felt confident to take the risk knowing that he was taking the risk as well and that he wanted me to do this and thought it was a good opportunity.... I do feel like I’m young, I…	You can feel a difference between now and when we first went into placement. We had visors and everyone was crazy about what’s going to happen, we don't know anything about this virus. But now things have settled. NA26 All the Year 1 students came back to theory, 100%, for our first year. So, they were pulled from placements altogether, which some of them were quite dismayed about. I could imagin…	I surveyed the stage four students - who would be happy going to a hospital on placement this year? and there was an absolute 50/50 split between the students. 50% were happy. 50% were a little cautious. And when we looked into that, it was the ones that had a job were happy to go to the hospital on placement. The ones that did not have a part-time job weren’t happy. PharmFac32	My practical partner actually commutes from London and so he did start off living on campus but then has moved back to London because there was no point in being here. But for me it is a bit worrying, him coming from London. If he got it, I would probably get it as well, because we are in close contact. But there’s nothing I can do about that.... So it would have been nice to pick, but nothing re…	Some students were like, well, I don’t really know whether I want to go into the hospital if that could make me really poorly, or I could infect a family member that maybe is elderly….you’ve got the sickest patients on the intensive care unit. If you’re sending a student there, and there's somebody of, maybe, a comparable age, that's maybe ventilated with COVID, it can be quite a difficult one to…
2.6.3	Provision of PPE, training and risk assessments (if low) - reassuring		C: strict COVID-19 safety rules, PPE, advocacy for students attending placement C: COVID-19 can't be avoided M: exposure to hospital environment O: students felt safe and that their wellbeing was prioritised, which enhanced their performance and learning experience during placement. O: learning to work safely in a COVID-19 pandemic O: future workforce trained	COVID is not going away, therefore it cannot be avoided. They need to learn how to work with it safely. And not exposing them to the perceived risk of COVID is foolish….We were going to do everything in our power to convince our colleagues that medical students were safe and appropriate to have around. Because the reality is the train which requires us to produce graduates every year, was carryin…	Being a first-year, it’s difficult to know what a normal clinical placement should have been like.....It was a bit bizarre because I’ve never really been in hospital anyway, thank goodness, but it was weird to see everyone wearing masks and the whole…I knew it was going to be strict, but they were very good with filling us in on what we needed to do and everything. It made you feel more safe as w…
2.6.4		Risk assessments for students disadvantage them in terms of clinical preparedness (advantage is avoiding COVID-19)	C: For Students assessed as vulnerable and denied access to COVID-19 wards/patients (but this was not always understood by tutors). Moderate risk students could observe through a window. Highest risk students not permitted to attend placements during lockdown periods. Intervention: some substitute learning provided (C: by simulation and/or after lockdown ended) M: (reduced) clinical experience M:…	Because I’m being classed as highly vulnerable, I’ve been shielding for a long time .....and because of the drastic change, everything just online, kids were home and online learning, so it's a big shift.....Nobody knew where the pandemic was going. We didn't even know when the lockdown was going to be lifted. The future was a little bit bleak with a lot of things. Everything was uncertain, so th…	I’m asthmatic, so we’ve had to do risk assessments for COVID for going out onto practice , and I was kind of intermediate to high risk. So they were like, okay, you can’t work with anyone who has COVID. If they’re showing symptoms of COVID you can’t be in the room with them, you have to be mask fitted, you can’t be involved in any aerosol-generating procedures.....But then when you say to your su…	Where they couldn’t come in if they were shielding, or family members were shielding, so you have some students who just couldn’t make it in ....we set up a Teams session for those students that couldn’t attend face-to-face. We brought all the equipment home with us. And then literally went through how to use things. PharmFac54	We had quite a few students who had to have COVID risk assessments before they went out. If any of the students were moderate or high-risk, we couldn’t put them in any respiratory areas. They weren’t allowed to be near AGPs, which is a big role of physios in respiratory. So, actually, I think our new graduates could be lacking acute hands-on respiratory skills. PhysFac11
